# Supplementary material for: Consumption of Energy Drinks and Attitudes Among School Students Following the Ban on Sales to Minors in Poland
Source: Nutrients. 2025 Oct 8;17(19):3167. doi: 10.3390/nu17193167 (PMC12526465; doi:10.3390/nu17193167)
Supplement: Supplementary file 1 [file nutrients-17-03167-s001.zip]

Archive with 1 entries (1 files):
- nutrients-3884851-supplementary.pdf
